# Supplementary material for: catena-Poly[(triaqua­zinc)-μ-furan-2,5-dicarboxyl­ato-κ3 O 2:O 2,O 2′]
Source: Acta Crystallogr Sect E Struct Rep Online. 2012 Mar 31;68(Pt 4):m500. doi: 10.1107/S1600536812012111 (PMC3343885; doi:10.1107/S1600536812012111)
Supplement: Supplementary file 1 [file e-68-0m500-sup1.cif]

##############################################################################
#                                                                            #
# This CIF contains the data in a paper accepted for publication in          #
# Acta Crystallographica Section E. It conforms to the requirements of       #
# Notes for Authors for Acta Crystallographica Section E, and has been       #
# peer reviewed under the auspices of the IUCr Commission on Journals.       #
#                                                                            #
# Full details of the Crystallographic Information File format               #
# are given in the paper "The Crystallographic Information File (CIF):       #
# a New Standard Archive File for Crystallography" by S. R. Hall, F. H.      #
# Allen and I. D. Brown [Acta Cryst. (1991), A47, 655-685].                  #
#                                                                            #
# The current version of the core CIF dictionary is obtainable from          #
# ftp://ftp.iucr.org/pub/cif_core.dic.                                       #
#                                                                            #
# Software is freely available for graphical display of the structure(s)     #
# in this CIF. For information consult the CIF software page                 #
# http://www.iucr.org/resources/cif/software.                                #
#                                                                            #
# This file may be used for bona fide research purposes within the           #
# scientific community so long as proper attribution is given to the journal # 
# article from which it was obtained.                                        #
#                                                                            #
##############################################################################
data_I
_audit_creation_method     SHELXL-97
_chemical_name_systematic
;
<i>catena</i>-Poly[(triaquazinc)-\m-furan-2,5-dicarboxylato-
\k^3^<i>O</i>^2^:<i>O</i>^2^,<i>O</i>^2'^]
;
_chemical_name_common     ?
_chemical_formula_moiety     'C6 H8 O8 Zn'
_chemical_formula_sum     'C6 H8 O8 Zn'
_chemical_formula_iupac     '[Zn (C6 H2 O5) (H2 O)3]'
_chemical_formula_weight     273.51
_chemical_melting_point     ?
_symmetry_cell_setting     orthorhombic
_symmetry_space_group_name_H-M     'P n m a'
_symmetry_space_group_name_Hall     '-P 2ac 2n'
loop_
    _symmetry_equiv_pos_as_xyz
    'x, y, z'
    '-x+1/2, -y, z+1/2'
    'x+1/2, -y+1/2, -z+1/2'
    '-x, y+1/2, -z'
    '-x, -y, -z'
    'x-1/2, y, -z-1/2'
    '-x-1/2, y-1/2, z-1/2'
    'x, -y-1/2, z'
_cell_length_a     7.3677(15)
_cell_length_b     8.1353(16)
_cell_length_c     15.107(3)
_cell_angle_alpha     90.00
_cell_angle_beta     90.00
_cell_angle_gamma     90.00
_cell_volume     905.5(3)
_cell_formula_units_Z     4
_cell_measurement_reflns_used     1000
_cell_measurement_theta_min     2.84
_cell_measurement_theta_max     30.17
_cell_measurement_temperature     293(2)
_exptl_crystal_description     'block'
_exptl_crystal_colour     'colorless'
_exptl_crystal_size_max     0.42
_exptl_crystal_size_mid     0.36
_exptl_crystal_size_min     0.23
_exptl_crystal_density_diffrn     2.006
_exptl_crystal_density_meas     ?
_exptl_crystal_density_method     'not measured'
_exptl_crystal_F_000     552
_exptl_absorpt_coefficient_mu     2.736
_exptl_absorpt_correction_type     multi-scan
_exptl_absorpt_process_details     '(ABSCOR; Higashi, 1995)'
_exptl_absorpt_correction_T_min     0.33
_exptl_absorpt_correction_T_max     0.54
_exptl_special_details
;
;
_diffrn_ambient_temperature     293(2)
_diffrn_radiation_type     MoK\a
_diffrn_radiation_wavelength     0.71073
_diffrn_radiation_source     'fine-focus sealed tube'
_diffrn_radiation_monochromator     graphite
_diffrn_measurement_device_type     'Rigaku R-AXIS RAPID'
_diffrn_measurement_method     \w
_diffrn_detector_area_resol_mean     10.00
_diffrn_reflns_number     8443
_diffrn_reflns_av_R_equivalents     0.0265
_diffrn_reflns_av_sigmaI/netI     0.0179
_diffrn_reflns_theta_min     2.84
_diffrn_reflns_theta_max     30.17
_diffrn_reflns_theta_full     25.00
_diffrn_measured_fraction_theta_max     0.782
_diffrn_measured_fraction_theta_full     0.998
_diffrn_reflns_limit_h_min     -10
_diffrn_reflns_limit_h_max     10
_diffrn_reflns_limit_k_min     -9
_diffrn_reflns_limit_k_max     9
_diffrn_reflns_limit_l_min     -19
_diffrn_reflns_limit_l_max     16
_refine_special_details
;
Refinement of <i>F</i>^2^ against ALL reflections. The weighted <i>R</i>-factor
<i>wR</i> and goodness of fit <i>S</i> are based on <i>F</i>^2^, conventional
<i>R</i>-factors <i>R</i> are based on <i>F</i>, with <i>F</i> set to zero for
negative <i>F</i>^2^. The threshold expression of <i>F</i>^2^ >
\s(<i>F</i>^2^) is used only for calculating <i>R</i>-factors(gt) <i>etc</i>.
and is not relevant to the choice of reflections for refinement.
<i>R</i>-factors based on <i>F</i>^2^ are statistically about twice as large
as those based on <i>F</i>, and <i>R</i>- factors based on ALL data will be
even larger.
;
_reflns_number_total     1121
_reflns_number_gt     1029
_reflns_threshold_expression     I>2sigma(I)
_refine_ls_structure_factor_coef     Fsqd
_refine_ls_matrix_type     full
_refine_ls_R_factor_all     0.0857
_refine_ls_R_factor_gt     0.0825
_refine_ls_wR_factor_gt     0.2212
_refine_ls_wR_factor_ref     0.2238
_refine_ls_goodness_of_fit_ref     1.105
_refine_ls_restrained_S_all     1.393
_refine_ls_number_reflns     1121
_refine_ls_number_parameters     98
_refine_ls_number_restraints     87
_refine_ls_hydrogen_treatment     mixed
_refine_ls_weighting_scheme     calc
_refine_ls_weighting_details
         'calc w=1/[\s^2^(Fo^2^)+(0.1190P)^2^+7.3441P] where P=(Fo^2^+2Fc^2^)/3'
_atom_sites_solution_hydrogens     geom
_atom_sites_solution_primary     direct
_atom_sites_solution_secondary     difmap
_refine_ls_shift/su_max     0.000
_refine_ls_shift/su_mean     0.000
_refine_diff_density_max     2.220
_refine_diff_density_min     -1.895
_refine_ls_extinction_method     none
_refine_ls_extinction_coef     ?
loop_
    _atom_type_symbol
    _atom_type_description
    _atom_type_scat_dispersion_real
    _atom_type_scat_dispersion_imag
    _atom_type_scat_source
    'C' 'C' 0.0033 0.0016
                         'International Tables Vol C Tables 4.2.6.8 and 6.1.1.4'
    'H' 'H' 0.0000 0.0000
                         'International Tables Vol C Tables 4.2.6.8 and 6.1.1.4'
    'N' 'N' 0.0061 0.0033
                         'International Tables Vol C Tables 4.2.6.8 and 6.1.1.4'
    'O' 'O' 0.0106 0.0060
                         'International Tables Vol C Tables 4.2.6.8 and 6.1.1.4'
    'Zn' 'Zn' 0.2839 1.4301
                         'International Tables Vol C Tables 4.2.6.8 and 6.1.1.4'
_computing_data_collection     'PROCESS-AUTO (Rigaku, 1998)'
_computing_cell_refinement     'PROCESS-AUTO (Rigaku, 1998)'
_computing_data_reduction     'CrystalStructure (Rigaku/MSC, 2002)'
_computing_structure_solution     'SHELXS97 (Sheldrick, 2008)'
_computing_structure_refinement     'SHELXL97 (Sheldrick, 2008)'
_computing_molecular_graphics     'DIAMOND (Brandenburg, 2000)'
_computing_publication_material     'SHELXL97 (Sheldrick, 2008)'
loop_
    _atom_site_type_symbol
    _atom_site_label
    _atom_site_fract_x
    _atom_site_fract_y
    _atom_site_fract_z
    _atom_site_U_iso_or_equiv
    _atom_site_adp_type
    _atom_site_calc_flag
    _atom_site_refinement_flags
    _atom_site_occupancy
    _atom_site_symmetry_multiplicity
    _atom_site_disorder_assembly
    _atom_site_disorder_group
    Zn Zn1 0.33412(15) 0.7500 0.19775(8) 0.0399(6) Uani d SU 1 2 . .
    O O1 0.3238(10) 0.7500 0.3352(6) 0.042(2) Uani d SU 1 2 . .
    O O2 0.5848(11) 0.7500 0.3026(5) 0.043(2) Uani d SU 1 2 . .
    O O4 0.9702(12) 0.7500 0.5701(7) 0.077(3) Uani d SDU 1 2 . .
    O O5 0.8412(10) 0.7500 0.6964(5) 0.053(3) Uani d SD 1 2 . .
    C C1 0.4723(12) 0.7500 0.3584(7) 0.038(3) Uani d SU 1 2 . .
    O O3 0.6726(9) 0.7500 0.4770(5) 0.0339(17) Uani d SU 1 2 . .
    C C2 0.5127(13) 0.7500 0.4532(7) 0.033(2) Uani d SU 1 2 . .
    C C3 0.4138(16) 0.7500 0.5251(8) 0.044(3) Uani d SU 1 2 . .
    H H3 0.2875 0.7500 0.5257 0.053 Uiso calc SR 1 2 . .
    C C4 0.5222(16) 0.7500 0.6006(8) 0.051(3) Uani d SU 1 2 . .
    H H4 0.4908 0.7500 0.6603 0.062 Uiso calc SR 1 2 . .
    C C5 0.6686(10) 0.7500 0.5654(6) 0.035(2) Uani d SDU 1 2 . .
    C C6 0.8312(12) 0.7500 0.6104(7) 0.037(3) Uani d SDU 1 2 . .
    O O1W 0.3316(10) 1.0258(13) 0.1901(6) 0.066(2) Uani d DU 1 1 . .
    H H1A 0.313(18) 1.075(12) 0.237(5) 0.079 Uiso d D 1 1 . .
    H H1B 0.405(14) 1.075(12) 0.158(6) 0.079 Uiso d D 1 1 . .
    O O2W 0.5094(11) 0.7500 0.1041(6) 0.052(2) Uani d SDU 1 2 . .
    H H2A 0.513(19) 0.7500 0.0495(18) 0.063 Uiso d SD 1 2 . .
    H H2B 0.612(9) 0.7500 0.126(8) 0.063 Uiso d SD 1 2 . .
loop_
    _atom_site_aniso_label
    _atom_site_aniso_U_11
    _atom_site_aniso_U_22
    _atom_site_aniso_U_33
    _atom_site_aniso_U_12
    _atom_site_aniso_U_13
    _atom_site_aniso_U_23
    Zn1 0.0127(6) 0.0881(13) 0.0189(7) 0.000 0.0014(4) 0.000
    O1 0.021(3) 0.076(5) 0.030(4) 0.000 -0.004(3) 0.000
    O2 0.020(3) 0.080(5) 0.030(3) 0.000 0.000(3) 0.000
    O4 0.044(5) 0.141(8) 0.046(5) 0.000 0.002(4) 0.000
    O5 0.022(4) 0.119(10) 0.017(4) 0.000 -0.005(3) 0.000
    C1 0.015(4) 0.075(7) 0.024(4) 0.000 -0.002(3) 0.000
    O3 0.018(3) 0.060(4) 0.023(3) 0.000 -0.003(2) 0.000
    C2 0.014(3) 0.063(7) 0.023(4) 0.000 -0.001(3) 0.000
    C3 0.031(4) 0.069(6) 0.034(4) 0.000 0.000(4) 0.000
    C4 0.027(5) 0.101(9) 0.027(5) 0.000 0.000(4) 0.000
    C5 0.024(4) 0.058(6) 0.021(4) 0.000 -0.001(3) 0.000
    C6 0.023(4) 0.065(7) 0.022(5) 0.000 -0.001(3) 0.000
    O1W 0.042(4) 0.083(5) 0.072(5) 0.001(3) 0.032(3) 0.009(4)
    O2W 0.020(3) 0.109(6) 0.028(4) 0.000 -0.003(3) 0.000
_geom_special_details
;
All e.s.d.'s (except the e.s.d. in the dihedral angle between two l.s. planes)
are estimated using the full covariance matrix. The cell e.s.d.'s are taken
into account individually in the estimation of e.s.d.'s in distances, angles
and torsion angles; correlations between e.s.d.'s in cell parameters are only
used when they are defined by crystal symmetry. An approximate (isotropic)
treatment of cell e.s.d.'s is used for estimating e.s.d.'s involving l.s.
planes.
;
loop_
    _geom_bond_atom_site_label_1
    _geom_bond_atom_site_label_2
    _geom_bond_site_symmetry_2
    _geom_bond_distance
    _geom_bond_publ_flag
    Zn1 O2 6_556 1.837(8) ?
    Zn1 O2W . 1.916(8) ?
    Zn1 O1 . 2.079(9) ?
    Zn1 O1W 8_575 2.247(10) ?
    Zn1 O1W . 2.247(10) ?
    Zn1 O2 . 2.433(8) ?
    O1 C1 . 1.149(12) ?
    O2 C1 . 1.182(13) ?
    O2 Zn1 6_656 1.837(8) ?
    O4 C6 . 1.191(14) ?
    O5 C6 . 1.301(12) ?
    C1 C2 . 1.464(14) ?
    O3 C2 . 1.232(11) ?
    O3 C5 . 1.335(12) ?
    C2 C3 . 1.308(16) ?
    C3 C4 . 1.392(17) ?
    C3 H3 . 0.9300 ?
    C4 C5 . 1.203(15) ?
    C4 H4 . 0.9300 ?
    C5 C6 . 1.377(9) ?
    O1W H1A . 0.82(3) ?
    O1W H1B . 0.83(3) ?
    O2W H2A . 0.82(3) ?
    O2W H2B . 0.82(3) ?
loop_
    _geom_angle_atom_site_label_1
    _geom_angle_atom_site_label_2
    _geom_angle_atom_site_label_3
    _geom_angle_site_symmetry_1
    _geom_angle_site_symmetry_3
    _geom_angle
    _geom_angle_publ_flag
    O2 Zn1 O2W 6_556 . 132.2(4) ?
    O2 Zn1 O1 6_556 . 88.1(3) ?
    O2W Zn1 O1 . . 139.7(3) ?
    O2 Zn1 O1W 6_556 8_575 89.52(19) ?
    O2W Zn1 O1W . 8_575 88.14(17) ?
    O1 Zn1 O1W . 8_575 92.9(2) ?
    O2 Zn1 O1W 6_556 . 89.52(19) ?
    O2W Zn1 O1W . . 88.14(17) ?
    O1 Zn1 O1W . . 92.9(2) ?
    O1W Zn1 O1W 8_575 . 174.0(5) ?
    O2 Zn1 O2 6_556 . 139.54(17) ?
    O2W Zn1 O2 . . 88.2(3) ?
    O1 Zn1 O2 . . 51.5(3) ?
    O1W Zn1 O2 8_575 . 92.3(2) ?
    O1W Zn1 O2 . . 92.3(2) ?
    C1 O1 Zn1 . . 105.6(7) ?
    C1 O2 Zn1 . 6_656 134.7(8) ?
    C1 O2 Zn1 . . 86.1(6) ?
    Zn1 O2 Zn1 6_656 . 139.2(4) ?
    O1 C1 O2 . . 116.8(11) ?
    O1 C1 C2 . . 119.4(10) ?
    O2 C1 C2 . . 123.8(9) ?
    C2 O3 C5 . . 105.7(8) ?
    O3 C2 C3 . . 106.9(10) ?
    O3 C2 C1 . . 118.7(9) ?
    C3 C2 C1 . . 134.4(10) ?
    C2 C3 C4 . . 111.1(11) ?
    C2 C3 H3 . . 124.4 ?
    C4 C3 H3 . . 124.4 ?
    C5 C4 C3 . . 98.7(10) ?
    C5 C4 H4 . . 130.6 ?
    C3 C4 H4 . . 130.6 ?
    C4 C5 O3 . . 117.5(9) ?
    C4 C5 C6 . . 124.2(10) ?
    O3 C5 C6 . . 118.3(8) ?
    O4 C6 O5 . . 117.4(9) ?
    O4 C6 C5 . . 119.7(10) ?
    O5 C6 C5 . . 122.8(9) ?
    Zn1 O1W H1A . . 116(8) ?
    Zn1 O1W H1B . . 120(8) ?
    H1A O1W H1B . . 112(5) ?
    Zn1 O2W H2A . . 139(10) ?
    Zn1 O2W H2B . . 109(10) ?
    H2A O2W H2B . . 112(13) ?
loop_
    _geom_torsion_atom_site_label_1
    _geom_torsion_atom_site_label_2
    _geom_torsion_atom_site_label_3
    _geom_torsion_atom_site_label_4
    _geom_torsion_site_symmetry_1
    _geom_torsion_site_symmetry_2
    _geom_torsion_site_symmetry_3
    _geom_torsion_site_symmetry_4
    _geom_torsion
    _geom_torsion_publ_flag
    O2 Zn1 O1 C1 6_556 . . . 180.0000(10)
                                        ?
    O2W Zn1 O1 C1 . . . . 0.000(2) ?
    O1W Zn1 O1 C1 8_575 . . . 90.58(19) ?
    O1W Zn1 O1 C1 . . . . -90.58(19) ?
    O2 Zn1 O1 C1 . . . . 0.0000(10)
                                  ?
    O2 Zn1 O2 C1 6_556 . . . 0.0000(10)
                                      ?
    O2W Zn1 O2 C1 . . . . 180.0000(10)
                                     ?
    O1 Zn1 O2 C1 . . . . 0.0000(10)
                                  ?
    O1W Zn1 O2 C1 8_575 . . . -91.93(17) ?
    O1W Zn1 O2 C1 . . . . 91.93(17) ?
    O2 Zn1 O2 Zn1 6_556 . . 6_656 180.0 ?
    O2W Zn1 O2 Zn1 . . . 6_656 0.0 ?
    O1 Zn1 O2 Zn1 . . . 6_656 180.0 ?
    O1W Zn1 O2 Zn1 8_575 . . 6_656 88.07(17) ?
    O1W Zn1 O2 Zn1 . . . 6_656 -88.07(17) ?
    Zn1 O1 C1 O2 . . . . 0.000(2) ?
    Zn1 O1 C1 C2 . . . . 180.000(2) ?
    Zn1 O2 C1 O1 6_656 . . . 180.0000(10)
                                        ?
    Zn1 O2 C1 O1 . . . . 0.0000(10)
                                  ?
    Zn1 O2 C1 C2 6_656 . . . 0.000(3) ?
    Zn1 O2 C1 C2 . . . . 180.000(2) ?
    C5 O3 C2 C3 . . . . 0.000(3) ?
    C5 O3 C2 C1 . . . . 180.000(2) ?
    O1 C1 C2 O3 . . . . 180.000(2) ?
    O2 C1 C2 O3 . . . . 0.000(3) ?
    O1 C1 C2 C3 . . . . 0.000(4) ?
    O2 C1 C2 C3 . . . . 180.000(3) ?
    O3 C2 C3 C4 . . . . 0.000(3) ?
    C1 C2 C3 C4 . . . . 180.000(3) ?
    C2 C3 C4 C5 . . . . 0.000(3) ?
    C3 C4 C5 O3 . . . . 0.000(3) ?
    C3 C4 C5 C6 . . . . 180.000(3) ?
    C2 O3 C5 C4 . . . . 0.000(3) ?
    C2 O3 C5 C6 . . . . 180.000(2) ?
    C4 C5 C6 O4 . . . . 180.000(3) ?
    O3 C5 C6 O4 . . . . 0.000(3) ?
    C4 C5 C6 O5 . . . . 0.000(4) ?
    O3 C5 C6 O5 . . . . 180.000(2) ?
loop_
    _geom_hbond_atom_site_label_D
    _geom_hbond_atom_site_label_H
    _geom_hbond_atom_site_label_A
    _geom_hbond_site_symmetry_A
    _geom_hbond_distance_DH
    _geom_hbond_distance_HA
    _geom_hbond_distance_DA
    _geom_hbond_angle_DHA
    O1W H1A O5 5_676 0.82(3) 2.08(8) 2.809(10) 147(14)
    O1W H1B O4 2_674 0.83(3) 2.16(5) 2.957(11) 163(12)
    O2W H2A O4 6_556 0.82(3) 1.83(4) 2.648(14) 168(14)
    O2W H2B O1 6_656 0.82(3) 1.67(3) 2.491(11) 177(15)
data_global
_journal_date_recd_electronic     2012-03-13
_journal_date_accepted     2012-03-21
_journal_name_full     'Acta Crystallographica, Section E'
_journal_year     2012
_journal_volume     68
_journal_issue      4
_journal_page_first     em500
_journal_page_last     em500
_journal_paper_category     QM
_journal_paper_doi     10.1107/S1600536812012111
_journal_coeditor_code     QM2058
_publ_contact_author_name     'Prof. Ya-feng Li'
_publ_contact_author_address
;
School of Chemical Engineering,
Changchun University of Technology,
Changchun 130012, People's Republic of China
;
_publ_contact_author_email     'fly012345@sohu.com'
_publ_contact_author_fax     '86-431-85716785'
_publ_contact_author_phone     '86-431-85716785'
_publ_section_title
;\
<i>catena</i>-Poly[(triaquazinc)-\m-furan-2,5-dicarboxylato-\
\k^3^<i>O</i>^2^:<i>O</i>^2^,<i>O</i>^2'^]
;
loop_
    _publ_author_name
    _publ_author_address
    'Li, Ya-Feng'
;
School of Chemical Engineering,
Changchun University of Technology,
Changchun 130012, People's Republic of China
;
    'Gao, Yue'
;
School of Chemical Engineering,
Changchun University of Technology,
Changchun 130012, People's Republic of China
;
    'Xu, Yue'
;
School of Chemical Engineering,
Changchun University of Technology,
Changchun 130012, People's Republic of China
;
    'Qin, Xiao-Lin'
;
School of Chemical Engineering,
Changchun University of Technology,
Changchun 130012, People's Republic of China
;
    'Gao, Wen-Yuan'
;
School of Chemical Engineering,
Changchun University of Technology,
Changchun 130012, People's Republic of China
;
