# Supplementary material for: catena-Poly[(triaqua­zinc)-μ-furan-2,5-dicarboxyl­ato-κ3 O 2:O 2,O 2′]
Source: Acta Crystallogr Sect E Struct Rep Online. 2012 Mar 31;68(Pt 4):m500. doi: 10.1107/S1600536812012111 (PMC3343885; doi:10.1107/S1600536812012111)
Supplement: Supplementary file 2 [file e-68-0m500-Isup2.hkl]

# 
# h,k,l, Fc-squared, Fo-squared, sigma(Fo-squared) and status flag 
# 
data_I
_shelx_title ' x21 in P2(1)2(1)2(1)             Pnma' 
_shelx_refln_list_code          4 
_shelx_F_calc_maximum      308.81 
_exptl_crystal_F_000       551.90 
_reflns_d_resolution_high  0.7071 
 
loop_ 
 _symmetry_equiv_pos_as_xyz 
 'x, y, z' 
 '-x+1/2, -y, z+1/2' 
 'x+1/2, -y+1/2, -z+1/2' 
 '-x, y+1/2, -z' 
 '-x, -y, -z' 
 'x-1/2, y, -z-1/2' 
 '-x-1/2, y-1/2, z-1/2' 
 'x, -y-1/2, z' 
 
_cell_length_a     7.3677 
_cell_length_b     8.1353 
_cell_length_c    15.1070 
_cell_angle_alpha  90.000 
_cell_angle_beta   90.000 
_cell_angle_gamma  90.000 
 
_shelx_F_squared_multiplier     1.000 
 
loop_ 
 _refln_index_h 
 _refln_index_k 
 _refln_index_l 
 _refln_F_squared_calc 
 _refln_F_squared_meas 
 _refln_F_squared_sigma 
 _refln_observed_status 
   2   0   0      224.76      186.17      3.19 o 
   4   0   0     2225.84     2082.01     33.81 o 
   6   0   0    14470.33    17965.20    345.80 o 
   8   0   0      827.72     1123.59     18.50 o 
  10   0   0      181.07      154.38     13.58 o 
   2   1   0     8961.99    11220.08    137.97 o 
   4   1   0     6116.64     5705.68     71.09 o 
   6   1   0        2.30       13.22      3.64 o 
   8   1   0     1565.11     1928.71     21.02 o 
  10   1   0      600.10      536.88     23.52 o 
   0   2   0    95365.30    69685.75   2597.97 o 
   2   2   0      645.17      446.72      4.83 o 
   4   2   0      347.87      320.51      3.43 o 
   6   2   0     6659.26     7688.89    118.31 o 
   8   2   0      365.25      500.71      5.86 o 
  10   2   0       94.95       48.52      5.12 o 
   2   3   0     7902.86     7666.37     89.02 o 
   4   3   0     4624.65     4411.14     47.79 o 
   6   3   0        1.24        6.10      2.58 o 
   8   3   0     1053.00     1173.57     11.64 o 
  10   3   0      417.77      356.04     10.31 o 
   0   4   0    44338.31    32388.52    961.93 o 
   2   4   0      201.88      529.07      7.76 o 
   4   4   0      669.25      777.78      8.19 o 
   6   4   0     4617.67     4688.38     61.91 o 
   8   4   0      318.07      313.03      9.85 o 
   2   5   0      717.58      738.16     15.60 o 
   4   5   0      688.23      666.94     13.16 o 
   6   5   0        1.60        9.17      2.46 o 
   8   5   0      252.40      249.92     11.63 o 
   0   6   0     6204.56     3185.63    181.82 o 
   2   6   0        8.31      119.09      7.71 o 
   4   6   0      102.42      123.25      8.31 o 
   6   6   0      940.74      802.98     15.77 o 
   8   6   0       73.29       45.31     11.24 o 
   2   7   0      393.32      357.05     11.44 o 
   4   7   0      291.75      267.51      7.00 o 
   6   7   0        0.27       -1.23      4.53 o 
   0   8   0     1121.34      553.55     34.44 o 
   2   8   0       10.38       52.42      5.44 o 
   4   8   0       28.16       24.37      4.48 o 
   2   9   0       11.47       12.95      4.90 o 
   2   0   1     9625.69    10006.18    147.93 o 
   3   0   1      226.72      190.77      2.25 o 
   4   0   1    10150.67    12394.38    158.52 o 
   5   0   1      143.81       62.49      1.65 o 
   6   0   1       29.31       29.63      1.53 o 
   7   0   1      151.94      193.72      3.28 o 
   8   0   1     1813.69     1937.80     22.92 o 
   9   0   1       78.40      106.01      4.24 o 
  10   0   1      430.85      434.19     14.16 o 
   0   1   1    12755.42    12726.16    179.06 o 
   1   1   1     4910.74     5562.61     35.00 o 
   2   1   1      273.68      188.50      1.63 o 
   3   1   1        7.50       20.24      0.60 o 
   4   1   1      692.82      759.31      5.55 o 
   5   1   1      977.14      955.31      6.70 o 
   6   1   1     2037.17     2218.61     16.35 o 
   7   1   1      848.32     1167.38      8.66 o 
   8   1   1      283.31      270.38      3.41 o 
   9   1   1       11.08       32.25      1.68 o 
  10   1   1       47.21       20.98      3.68 o 
   1   2   1      672.74      694.61      4.14 o 
   2   2   1      147.68      153.02      1.39 o 
   3   2   1       98.20       67.48      1.30 o 
   4   2   1     2320.52     2407.23     15.54 o 
   5   2   1        4.98        6.40      0.79 o 
   6   2   1       14.38       20.13      0.99 o 
   7   2   1       81.21      102.93      1.95 o 
   8   2   1      857.57      872.63      8.30 o 
   9   2   1       25.46       36.35      2.84 o 
  10   2   1      193.45      201.35      4.54 o 
   0   3   1    13056.69    11998.02    222.67 o 
   1   3   1     3047.88     2870.35     19.89 o 
   2   3   1      629.28      537.28      4.59 o 
   3   3   1        3.25       10.68      1.10 o 
   4   3   1      715.41      644.08      6.01 o 
   5   3   1      719.10      789.68      6.34 o 
   6   3   1     1647.67     1684.40     12.58 o 
   7   3   1      589.39      668.71      6.67 o 
   8   3   1      213.83      211.00      3.40 o 
   9   3   1        5.04       10.64      2.95 o 
  10   3   1       37.33       36.54      9.84 o 
   1   4   1       45.91      103.05      4.21 o 
   2   4   1     2040.61     2218.43     17.98 o 
   3   4   1       70.73      205.25      4.25 o 
   4   4   1     2703.88     2337.76     16.45 o 
   5   4   1       19.48       13.60      1.95 o 
   6   4   1       11.61       21.35      1.78 o 
   7   4   1       37.85       41.13      2.51 o 
   8   4   1      677.39      622.41     10.30 o 
   9   4   1       25.41       24.20      4.19 o 
   0   5   1     1348.29     1233.69     58.89 o 
   1   5   1      444.58      395.55      7.49 o 
   2   5   1       28.27       34.60      3.71 o 
   3   5   1        0.10       16.00      2.54 o 
   4   5   1       84.91       70.84      4.11 o 
   5   5   1      205.78      228.41      3.36 o 
   6   5   1      320.85      317.86      4.88 o 
   7   5   1      186.11      168.39      3.82 o 
   8   5   1       49.85       49.45      6.02 o 
   1   6   1       57.59       58.32      2.95 o 
   2   6   1      198.97      276.49      7.51 o 
   3   6   1        1.49       33.56      2.61 o 
   4   6   1      349.69      246.50      5.48 o 
   5   6   1        1.25       12.17      2.10 o 
   6   6   1        3.04        9.58      2.53 o 
   7   6   1        4.92        6.20      2.29 o 
   8   6   1      151.31      125.86      6.34 o 
   0   7   1      740.92      584.27     36.92 o 
   1   7   1      173.11      154.30      6.05 o 
   2   7   1       47.88       81.11     12.45 o 
   3   7   1        1.15       20.99      2.82 o 
   4   7   1       52.12       53.61      4.83 o 
   5   7   1       84.76       77.19      3.46 o 
   6   7   1      156.50      133.74      5.42 o 
   7   7   1       71.84       47.38      6.14 o 
   1   8   1       18.62       11.37      3.39 o 
   2   8   1       59.98       93.01      6.06 o 
   3   8   1        2.79       14.07      2.93 o 
   4   8   1       87.18       64.01      4.56 o 
   5   8   1        0.53        5.59      2.76 o 
   0   9   1       33.63       14.99      6.54 o 
   1   9   1       15.81        8.94      3.25 o 
   2   9   1        0.18        2.72      3.33 o 
   3   9   1        0.29        4.53      3.63 o 
   1   0   2     1368.34     1072.06     17.92 o 
   2   0   2     7378.55     8691.96    107.99 o 
   3   0   2       17.41       34.21      1.25 o 
   4   0   2     4395.25     5045.88     61.94 o 
   5   0   2     1468.84     1688.23     19.30 o 
   6   0   2     1788.52     1815.03     15.32 o 
   7   0   2       11.33       18.54      1.64 o 
   8   0   2      370.43      336.29      6.01 o 
   9   0   2      128.97      192.00      4.86 o 
  10   0   2      267.48      252.81     15.28 o 
   1   1   2       27.64       42.80      0.78 o 
   2   1   2     6784.06     6815.32     54.13 o 
   3   1   2      153.93       62.58      1.23 o 
   4   1   2     9346.44    12439.53    138.01 o 
   5   1   2      195.12      252.46      2.73 o 
   6   1   2        7.77        5.02      0.97 o 
   7   1   2      254.18      275.68      2.30 o 
   8   1   2     2158.59     2288.57     18.13 o 
   9   1   2       95.99       34.33      2.03 o 
  10   1   2      336.67      405.87      8.02 o 
   0   2   2       37.82       28.56      4.64 o 
   1   2   2      597.06      598.83      4.08 o 
   2   2   2     1547.32     1517.53      8.44 o 
   3   2   2        2.57        2.56      0.57 o 
   4   2   2     1407.95     1432.25     11.24 o 
   5   2   2      266.18      261.60      3.07 o 
   6   2   2      400.11      404.20      5.89 o 
   7   2   2       70.18      139.48      3.29 o 
   8   2   2      174.45      170.46      3.41 o 
   9   2   2       67.25       96.33      2.81 o 
  10   2   2      148.44      149.82      5.72 o 
   1   3   2      101.56      105.26      2.41 o 
   2   3   2     5712.43     5527.46     41.10 o 
   3   3   2      528.37      547.99      3.75 o 
   4   3   2     6186.84     6342.84     63.16 o 
   5   3   2      165.40      200.73      4.43 o 
   6   3   2        7.16       15.03      2.00 o 
   7   3   2      161.71      132.28      2.91 o 
   8   3   2     1499.74     1466.10     13.73 o 
   9   3   2       84.41       63.87      3.67 o 
   0   4   2     1422.53     1906.46     21.98 o 
   1   4   2      350.91      416.36      4.61 o 
   2   4   2     1245.49      950.82      7.57 o 
   3   4   2        2.27       27.73      4.15 o 
   4   4   2     1007.10      899.05      8.76 o 
   5   4   2      386.87      333.16      4.33 o 
   6   4   2      489.42      515.93      5.69 o 
   7   4   2        2.98       10.89      1.87 o 
   8   4   2      120.19      123.57      3.53 o 
   9   4   2       42.76       35.10      3.92 o 
   1   5   2        4.06        2.42      2.06 o 
   2   5   2      737.84      846.89      8.27 o 
   3   5   2       25.00       75.89      2.79 o 
   4   5   2     1290.21     1013.22     14.48 o 
   5   5   2       10.97       15.52      1.48 o 
   6   5   2        7.02       13.37      2.13 o 
   7   5   2       39.73       17.73      2.12 o 
   8   5   2      479.44      389.30      8.81 o 
   0   6   2       74.29      234.86     15.28 o 
   1   6   2        4.32       34.83      4.92 o 
   2   6   2      133.58       95.99      6.01 o 
   3   6   2        1.92       11.75      2.36 o 
   4   6   2      131.39       93.66      4.76 o 
   5   6   2       31.04       26.94      2.06 o 
   6   6   2       46.56       60.41      4.61 o 
   7   6   2        8.46        1.38      1.95 o 
   8   6   2       22.31       22.92      4.56 o 
   1   7   2        7.18       18.00      3.24 o 
   2   7   2      343.33      378.26     13.79 o 
   3   7   2       75.66      123.88      5.70 o 
   4   7   2      435.53      280.58     11.80 o 
   5   7   2        9.46       18.02      2.54 o 
   6   7   2        2.46        4.79      3.50 o 
   7   7   2       10.96        6.19      5.21 o 
   0   8   2       13.58       56.30      5.58 o 
   1   8   2        5.47       20.10      3.50 o 
   2   8   2       24.30       22.29      3.64 o 
   3   8   2        0.18       11.08      3.48 o 
   4   8   2       23.16       15.76      2.85 o 
   5   8   2        7.18        7.24      2.52 o 
   1   9   2        0.56       -1.00      3.19 o 
   2   9   2       19.43       23.10      3.77 o 
   3   9   2        1.38       10.59      3.73 o 
   1   0   3     6102.75     6451.66     84.17 o 
   2   0   3     4427.78     5276.79     51.23 o 
   3   0   3    18689.46    21880.90    335.92 o 
   4   0   3     1805.80     1477.84     13.37 o 
   5   0   3     2001.53     2292.92     19.06 o 
   6   0   3       10.53       17.89      2.42 o 
   7   0   3     1188.49     1278.98     12.20 o 
   8   0   3      631.62      807.46     10.64 o 
   9   0   3     1159.10     1193.01     20.09 o 
  10   0   3      132.17       99.00      5.62 o 
   0   1   3     5716.74     6088.79     55.99 o 
   1   1   3     3433.15     3657.48     26.98 o 
   2   1   3      641.86      623.26      3.55 o 
   3   1   3      467.65      584.57      4.14 o 
   4   1   3     1170.15     1488.08     12.16 o 
   5   1   3     1728.63     1756.61     13.66 o 
   6   1   3      310.90      208.67      4.88 o 
   7   1   3      153.26       90.18      2.69 o 
   8   1   3      331.65      482.93      4.97 o 
   9   1   3       24.98       32.84      2.36 o 
  10   1   3      117.30      166.12      5.68 o 
   1   2   3      519.25      554.20      3.53 o 
   2   2   3      646.64      623.03      3.83 o 
   3   2   3     3983.88     4080.96     32.99 o 
   4   2   3      472.24      416.03      3.59 o 
   5   2   3      518.73      566.64      5.35 o 
   6   2   3       28.29       17.25      2.48 o 
   7   2   3      659.41      674.14      6.53 o 
   8   2   3      281.20      353.77      4.74 o 
   9   2   3      547.59      567.18      5.84 o 
  10   2   3       78.62       66.84      4.72 o 
   0   3   3     4084.76     3349.50     32.63 o 
   1   3   3     3594.42     3616.18     27.35 o 
   2   3   3      664.71      769.62      5.64 o 
   3   3   3      269.79      210.82      2.19 o 
   4   3   3      893.55      909.89      7.39 o 
   5   3   3     1316.73     1353.43     13.20 o 
   6   3   3      291.72      283.34      4.89 o 
   7   3   3      144.89      142.64      3.38 o 
   8   3   3      215.44      232.02      4.32 o 
   9   3   3       21.63       19.24      3.15 o 
   1   4   3     1118.89     1148.25     16.87 o 
   2   4   3      964.44      811.07      6.98 o 
   3   4   3     4413.92     4198.00     31.54 o 
   4   4   3      531.96      567.01      5.24 o 
   5   4   3      608.07      618.67      7.84 o 
   6   4   3        0.88       12.06      2.04 o 
   7   4   3      399.22      369.67      6.13 o 
   8   4   3      212.07      202.69      3.97 o 
   9   4   3      420.35      412.39      8.11 o 
   0   5   3      504.17      332.52     10.04 o 
   1   5   3      233.91      308.01      5.34 o 
   2   5   3      126.83      193.36      3.61 o 
   3   5   3       74.41       41.77      2.36 o 
   4   5   3      217.43      198.49      6.35 o 
   5   5   3      199.69      241.39      3.69 o 
   6   5   3       53.05       81.09      2.11 o 
   7   5   3        6.30       25.13      2.35 o 
   8   5   3       82.51       67.46      6.04 o 
   1   6   3      130.99      147.82      5.04 o 
   2   6   3      126.80      101.42      3.43 o 
   3   6   3      533.60      510.02     11.17 o 
   4   6   3      103.91      114.47      5.78 o 
   5   6   3       76.33       90.68      4.01 o 
   6   6   3        0.93        2.59      1.45 o 
   7   6   3       89.44       75.49      3.65 o 
   8   6   3       42.24       33.70      5.36 o 
   0   7   3      226.31      151.06     12.31 o 
   1   7   3      198.19      245.52      9.18 o 
   2   7   3       62.42      104.42      7.10 o 
   3   7   3       12.97        7.94      2.56 o 
   4   7   3       96.87       89.33      4.80 o 
   5   7   3       93.29      114.35      4.92 o 
   6   7   3       30.91       50.09      5.05 o 
   7   7   3        7.34       27.92      7.37 o 
   1   8   3       36.23       38.73      4.03 o 
   2   8   3       27.22       21.63      4.14 o 
   3   8   3      136.75      131.78      7.15 o 
   4   8   3       21.42       22.08      3.45 o 
   5   8   3       24.10       23.69      3.39 o 
   0   9   3       15.54       15.39      4.97 o 
   1   9   3        2.34        6.79      3.36 o 
   2   9   3        8.01       10.66      3.60 o 
   3   9   3        3.12        0.50      3.18 o 
   0   0   4       24.42       38.25      1.94 o 
   1   0   4    11730.48    13260.14    270.10 o 
   2   0   4     2118.26     2137.19     34.82 o 
   3   0   4      487.98      745.78      7.94 o 
   4   0   4     1708.57     1861.27     14.22 o 
   5   0   4     2210.99     1711.96     15.62 o 
   6   0   4        3.73       33.34      1.30 o 
   7   0   4     1580.69     1721.18     16.11 o 
   8   0   4       61.84      108.99      3.06 o 
   9   0   4        0.57        5.90      5.15 o 
  10   0   4       30.41       16.02      4.13 o 
   1   1   4       21.85       14.92      0.94 o 
   2   1   4       15.34       33.68      0.89 o 
   3   1   4     1745.99     1413.00     16.16 o 
   4   1   4       52.58      103.55      2.32 o 
   5   1   4     1137.94      971.05      9.36 o 
   6   1   4       36.11       30.48      1.64 o 
   7   1   4      572.56      679.35      6.47 o 
   8   1   4        1.03        9.58      1.44 o 
   9   1   4      600.18      654.04      7.63 o 
  10   1   4        1.13        3.27      2.51 o 
   0   2   4       47.80       60.71      3.96 o 
   1   2   4      535.34      493.83      4.72 o 
   2   2   4     1238.14     1168.41      6.66 o 
   3   2   4      321.03      348.21      2.92 o 
   4   2   4      794.94      754.54      5.32 o 
   5   2   4      356.46      265.48      3.91 o 
   6   2   4       13.80       30.55      2.03 o 
   7   2   4      463.07      493.61      5.93 o 
   8   2   4       87.06      129.08      3.49 o 
   9   2   4        0.04        5.43      1.64 o 
  10   2   4        6.56        2.81      2.93 o 
   1   3   4      318.89      286.92      3.15 o 
   2   3   4        1.00        2.57      0.97 o 
   3   3   4     2316.68     2410.02     18.28 o 
   4   3   4       11.32       12.09      0.77 o 
   5   3   4      876.32      720.51      7.07 o 
   6   3   4       36.31       32.83      2.08 o 
   7   3   4      426.83      505.28      5.99 o 
   8   3   4        0.79        4.94      1.99 o 
   9   3   4      442.60      427.19      5.75 o 
   0   4   4        7.19       20.77      2.48 o 
   1   4   4     2550.08     2431.20     29.98 o 
   2   4   4      317.08      223.62      5.41 o 
   3   4   4       76.09       36.95      6.14 o 
   4   4   4      430.61      331.64      6.98 o 
   5   4   4      815.00      937.57     10.65 o 
   6   4   4        2.69        2.05      1.86 o 
   7   4   4      501.14      480.73      6.55 o 
   8   4   4       20.17       32.15      2.82 o 
   9   4   4        0.71       -0.11      2.62 o 
   1   5   4        3.67       19.40      2.50 o 
   2   5   4        6.12        4.93      1.65 o 
   3   5   4      238.62      347.69      6.62 o 
   4   5   4       14.32        4.54      1.74 o 
   5   5   4      179.69      120.89      3.56 o 
   6   5   4        7.18        9.41      2.67 o 
   7   5   4      125.34      141.63      4.30 o 
   8   5   4        3.31        5.85      2.76 o 
   0   6   4        9.87       14.59      3.51 o 
   1   6   4      226.35      258.52      8.91 o 
   2   6   4       74.59       48.13      2.83 o 
   3   6   4       16.00        3.26      2.22 o 
   4   6   4       69.89       42.21      2.87 o 
   5   6   4      123.49      181.05      7.38 o 
   6   6   4        1.00        1.11      2.86 o 
   7   6   4       66.56       62.99      4.04 o 
   1   7   4       32.79       81.92      8.05 o 
   2   7   4        0.27        6.14      2.73 o 
   3   7   4      211.81      251.49      9.08 o 
   4   7   4        5.06        3.41      2.17 o 
   5   7   4       87.85       59.23      4.59 o 
   6   7   4        7.36       11.64      4.80 o 
   0   8   4        1.75        2.43      4.22 o 
   1   8   4       74.09       96.48      8.80 o 
   2   8   4        5.19        8.44      2.93 o 
   3   8   4        0.83        5.02      2.88 o 
   4   8   4       12.44        8.86      2.68 o 
   5   8   4       44.85       61.19      5.52 o 
   1   9   4        0.15        4.13      3.13 o 
   2   9   4        1.11        3.61      3.04 o 
   1   0   5      338.62      233.54     16.08 o 
   2   0   5     1624.76     1960.24     20.43 o 
   3   0   5    12874.04    14544.83    218.42 o 
   4   0   5       17.21        4.59      1.07 o 
   5   0   5     1245.07     1643.45     14.01 o 
   6   0   5      383.37      485.61      5.51 o 
   7   0   5     1095.14     1137.09     15.26 o 
   8   0   5       94.39      126.35      7.66 o 
   9   0   5     1335.72     1181.42     18.71 o 
  10   0   5        0.09       -1.50      4.18 o 
   0   1   5     2075.38     2120.25     16.71 o 
   1   1   5     7088.56     7321.12     59.96 o 
   2   1   5       27.92       35.94      0.84 o 
   3   1   5      103.46       73.73      1.16 o 
   4   1   5        2.77        2.39      1.20 o 
   5   1   5     3170.53     3552.76     31.17 o 
   6   1   5        9.23        2.69      1.25 o 
   7   1   5     1108.13     1076.57      9.05 o 
   8   1   5       44.21      122.52      2.54 o 
   9   1   5        0.37        3.06      2.21 o 
  10   1   5        3.62        1.75      2.10 o 
   1   2   5      251.76      183.44      2.04 o 
   2   2   5      420.33      422.71      3.23 o 
   3   2   5     2600.83     2445.02     16.75 o 
   4   2   5       46.12       84.43      1.77 o 
   5   2   5      364.62      515.28      5.22 o 
   6   2   5      121.79      133.03      2.81 o 
   7   2   5      479.23      487.22      5.69 o 
   8   2   5       71.64       84.85      3.10 o 
   9   2   5      626.06      559.98      6.16 o 
   0   3   5     1067.59      652.72      8.18 o 
   1   3   5     5817.55     5715.12     47.85 o 
   2   3   5        3.33        1.07      0.96 o 
   3   3   5       58.61       44.44      2.22 o 
   4   3   5        5.56       11.50      0.87 o 
   5   3   5     2275.38     2204.48     18.57 o 
   6   3   5        6.36        1.97      2.02 o 
   7   3   5      823.38      844.76     10.46 o 
   8   3   5       45.19       68.56      4.34 o 
   9   3   5        0.35        0.84      2.09 o 
   1   4   5      102.79      313.06      8.26 o 
   2   4   5      354.07      201.81      3.36 o 
   3   4   5     2941.56     2695.17     19.90 o 
   4   4   5        9.23       16.80      1.59 o 
   5   4   5      398.39      506.29     14.76 o 
   6   4   5      124.91       92.47      3.06 o 
   7   4   5      372.55      326.38      5.36 o 
   8   4   5       36.52       25.87      2.98 o 
   9   4   5      446.93      399.87      7.91 o 
   0   5   5      131.04       22.59      3.17 o 
   1   5   5      728.40      756.06     14.51 o 
   2   5   5        1.52        1.21      1.67 o 
   3   5   5       12.88       12.05      1.93 o 
   4   5   5        7.58        9.71      1.88 o 
   5   5   5      403.00      360.76      6.48 o 
   6   5   5        0.03       -0.84      2.23 o 
   7   5   5      178.81      209.64      4.82 o 
   8   5   5        8.58        9.49      3.27 o 
   1   6   5        1.58       58.78      3.92 o 
   2   6   5       39.01       10.92      2.45 o 
   3   6   5      280.09      281.24      7.05 o 
   4   6   5        6.57        2.98      2.08 o 
   5   6   5       63.29       79.28      4.98 o 
   6   6   5       19.06        5.91      2.98 o 
   7   6   5       72.14       54.19      3.84 o 
   0   7   5       45.44        9.31      3.88 o 
   1   7   5      331.64      324.20     13.71 o 
   2   7   5        2.92        8.96      3.16 o 
   3   7   5        2.43        3.01      2.72 o 
   4   7   5        2.78        9.01      2.47 o 
   5   7   5      160.61      139.06      9.61 o 
   6   7   5        0.25        1.09      3.50 o 
   1   8   5        1.86       23.05      3.65 o 
   2   8   5       11.41        4.60      2.99 o 
   3   8   5       55.99       79.26      8.60 o 
   4   8   5        0.06        1.18      3.02 o 
   5   8   5       15.84       13.03      4.11 o 
   0   9   5        1.98        0.28      4.24 o 
   1   9   5       10.23       15.46      3.91 o 
   2   9   5        0.00        0.55      3.08 o 
   0   0   6     4422.02     4711.90     98.12 o 
   1   0   6    13714.58    15905.04    286.11 o 
   2   0   6     3924.49     4873.43     63.59 o 
   3   0   6      669.05      899.87      8.47 o 
   4   0   6     1869.16     2406.45     27.85 o 
   5   0   6     2064.57     2443.15     23.04 o 
   6   0   6      421.62      554.27      5.36 o 
   7   0   6     1924.12     1701.46     43.25 o 
   8   0   6      407.17      495.86      9.41 o 
   9   0   6        3.13        2.98      4.59 o 
  10   0   6       31.53       20.43      5.00 o 
   1   1   6       39.55       86.82      1.11 o 
   2   1   6     1601.32     1734.44     11.52 o 
   3   1   6     5931.71     6637.42     54.10 o 
   4   1   6      817.65     1135.09     10.41 o 
   5   1   6      202.63      168.14      3.28 o 
   6   1   6       17.83       29.18      2.76 o 
   7   1   6      136.59      154.67      2.62 o 
   8   1   6      362.43      315.62      3.78 o 
   9   1   6      928.10      938.49     12.15 o 
   0   2   6      412.50      437.62      4.37 o 
   1   2   6     3917.80     3819.78     25.61 o 
   2   2   6     1140.80     1072.93      7.05 o 
   3   2   6      359.32      455.77      3.89 o 
   4   2   6     1004.71     1133.27      8.13 o 
   5   2   6      463.06      593.55      6.97 o 
   6   2   6       58.15       91.15      2.73 o 
   7   2   6      979.05      902.47      9.45 o 
   8   2   6      125.94      159.76      2.99 o 
   9   2   6        0.13        0.65      1.79 o 
   1   3   6       43.38      113.53      2.67 o 
   2   3   6     1211.11     1240.06      8.90 o 
   3   3   6     4463.03     4283.78     32.47 o 
   4   3   6      576.23      639.38      7.47 o 
   5   3   6      182.57      191.12      3.25 o 
   6   3   6       25.71       43.76      4.89 o 
   7   3   6      131.40      140.91      3.45 o 
   8   3   6      240.43      210.40      4.33 o 
   9   3   6      669.98      671.41     10.02 o 
   0   4   6     1228.97     1173.90     13.87 o 
   1   4   6     3570.65     3053.40     23.29 o 
   2   4   6      850.91      599.34      5.69 o 
   3   4   6      212.48      206.98      3.78 o 
   4   4   6      449.61      340.02      4.03 o 
   5   4   6      631.10      715.04      9.75 o 
   6   4   6      137.38      164.83      3.99 o 
   7   4   6      712.60      658.80     10.68 o 
   8   4   6      141.61      157.97      4.49 o 
   9   4   6        1.31        2.51      2.42 o 
   1   5   6        2.33       42.32      2.60 o 
   2   5   6      185.24      183.52      4.39 o 
   3   5   6      859.31      733.61     10.16 o 
   4   5   6       70.88       80.38      2.55 o 
   5   5   6       36.49       43.59      2.00 o 
   6   5   6        3.30        8.06      2.86 o 
   7   5   6       20.98       24.54      3.85 o 
   8   5   6       77.08       65.45      4.53 o 
   0   6   6      110.22      109.11      5.20 o 
   1   6   6      590.09      453.71     10.24 o 
   2   6   6       59.99       21.60      2.67 o 
   3   6   6       46.03       27.82      2.45 o 
   4   6   6       80.00       44.47      2.56 o 
   5   6   6       83.09       97.98      6.09 o 
   6   6   6        8.62       13.44      3.93 o 
   7   6   6      175.31      164.54      5.83 o 
   1   7   6       25.66       64.89      6.69 o 
   2   7   6       89.17       77.40      4.45 o 
   3   7   6      361.95      281.02      9.36 o 
   4   7   6       43.07       50.86      3.59 o 
   5   7   6       16.41       24.94      4.40 o 
   6   7   6        5.61       13.11      4.35 o 
   0   8   6       41.67       24.46      5.43 o 
   1   8   6      131.49       76.59      4.90 o 
   2   8   6       13.76        9.63      3.16 o 
   3   8   6       12.49        5.51      2.70 o 
   4   8   6       12.64        4.39      2.87 o 
   1   9   6        0.61        4.03      3.39 o 
   1   0   7     4124.79     4411.76     56.73 o 
   2   0   7     1932.40     1736.28     23.96 o 
   3   0   7     4504.96     4538.32     49.43 o 
   4   0   7     4369.19     4777.12     55.22 o 
   5   0   7     1220.04     1266.98     13.50 o 
   6   0   7        2.30        1.20      1.36 o 
   7   0   7      699.36      642.09     19.35 o 
   8   0   7      608.85      698.87     12.77 o 
   9   0   7      817.05      904.08     16.24 o 
   0   1   7     6056.95     6289.73     74.79 o 
   1   1   7     6984.30     7588.88     68.07 o 
   2   1   7     1243.23     1328.93      7.82 o 
   3   1   7      614.51      758.63      5.51 o 
   4   1   7      540.11      685.06      4.79 o 
   5   1   7      873.77      574.40      4.67 o 
   6   1   7     1606.34     1811.42     14.01 o 
   7   1   7     1299.15     1537.90     12.73 o 
   8   1   7      310.27      281.77      4.06 o 
   9   1   7       15.57        8.96      2.52 o 
   1   2   7     1649.82     1373.01      8.67 o 
   2   2   7       86.06       73.14      1.70 o 
   3   2   7     1646.32     1665.80     11.54 o 
   4   2   7     1265.18     1206.73      9.15 o 
   5   2   7      865.91      845.89      7.46 o 
   6   2   7        9.05       22.82      2.15 o 
   7   2   7      238.79      239.78      3.77 o 
   8   2   7      281.99      337.56      4.50 o 
   9   2   7      464.98      478.04     10.59 o 
   0   3   7     4659.97     4522.77     50.48 o 
   1   3   7     4285.73     3924.16     28.52 o 
   2   3   7      887.32      785.18      6.56 o 
   3   3   7      321.19      233.56      3.63 o 
   4   3   7      372.91      402.19      3.60 o 
   5   3   7      702.89      579.91      6.55 o 
   6   3   7     1264.07     1371.37     14.91 o 
   7   3   7      841.67      898.52      9.25 o 
   8   3   7      240.24      206.74      4.79 o 
   9   3   7       15.42        8.87      2.10 o 
   1   4   7      927.90      619.02      5.86 o 
   2   4   7      565.81      608.19      5.69 o 
   3   4   7     1284.21     1280.33     11.23 o 
   4   4   7     1436.41     1227.37     12.38 o 
   5   4   7      339.49      279.87      5.20 o 
   6   4   7        0.07        1.01      2.20 o 
   7   4   7      215.00      231.18      6.01 o 
   8   4   7      230.27      222.89      7.17 o 
   0   5   7      906.14      827.78     11.13 o 
   1   5   7      899.46      668.67      7.02 o 
   2   5   7      141.57       88.79      2.62 o 
   3   5   7       76.09       20.40      2.29 o 
   4   5   7       74.92       69.21      2.48 o 
   5   5   7      127.11      144.00      5.38 o 
   6   5   7      361.27      354.56      6.55 o 
   7   5   7      261.43      229.81      5.29 o 
   8   5   7       53.66       30.47      5.32 o 
   1   6   7      125.70       78.78      4.25 o 
   2   6   7       37.40       73.03      2.87 o 
   3   6   7      228.92      234.27      5.20 o 
   4   6   7      214.50      141.28      4.97 o 
   5   6   7       90.01       71.58      5.57 o 
   6   6   7        1.64        4.25      2.97 o 
   7   6   7       31.15       33.94      3.52 o 
   0   7   7      429.80      327.31      9.75 o 
   1   7   7      266.68      176.66      5.14 o 
   2   7   7       70.06       47.27      3.90 o 
   3   7   7       24.79        5.19      2.58 o 
   4   7   7       24.27       20.00      2.58 o 
   5   7   7       59.97       74.16      7.14 o 
   6   7   7      171.52      135.56     16.15 o 
   1   8   7       20.03       12.68      3.17 o 
   2   8   7       17.38       28.84      3.91 o 
   3   8   7       40.23       33.00      3.32 o 
   4   8   7       68.00       25.22      3.81 o 
   0   0   8    15230.19    18310.11    345.39 o 
   1   0   8      322.25      301.93      4.72 o 
   2   0   8     1772.72     1811.97     23.35 o 
   3   0   8        3.08       10.20      4.13 o 
   4   0   8     1869.98     1731.78     17.88 o 
   5   0   8      645.32      723.81      7.46 o 
   6   0   8     2550.30     2452.47     27.39 o 
   7   0   8       44.64       50.16      2.48 o 
   8   0   8      388.87      573.83     12.10 o 
   9   0   8        0.12        4.10      3.22 o 
   1   1   8     1560.73     1803.62     14.31 o 
   2   1   8     2635.27     2779.28     20.79 o 
   3   1   8      453.56      560.69      4.78 o 
   4   1   8     2808.94     2723.64     19.05 o 
   5   1   8     1606.60     2071.17     13.70 o 
   6   1   8        2.80        7.27      1.40 o 
   7   1   8      519.43      752.65      6.69 o 
   8   1   8      865.08     1069.66     10.11 o 
   9   1   8      131.27      134.41      4.08 o 
   0   2   8     4374.59     4267.00     44.94 o 
   1   2   8      182.11      161.11      2.14 o 
   2   2   8      362.15      402.60      3.45 o 
   3   2   8       54.81       64.91      2.07 o 
   4   2   8      738.58      669.93      5.29 o 
   5   2   8      236.05      257.45      4.92 o 
   6   2   8      886.66      873.24      7.88 o 
   7   2   8       51.90       68.39      2.13 o 
   8   2   8      140.75      219.73      3.83 o 
   9   2   8       15.81       21.54      3.13 o 
   1   3   8      900.30      971.93      7.20 o 
   2   3   8     1901.56     1865.48     13.04 o 
   3   3   8      365.85      401.57      4.11 o 
   4   3   8     2045.40     2009.69     14.47 o 
   5   3   8      932.48     1032.53     10.15 o 
   6   3   8        1.53        0.84      2.31 o 
   7   3   8      397.99      453.40      7.53 o 
   8   3   8      577.04      614.25      9.92 o 
   9   3   8       95.70      104.14      4.16 o 
   0   4   8     3872.32     3189.15     37.83 o 
   1   4   8       97.69       97.25      2.81 o 
   2   4   8      528.29      639.25      6.59 o 
   3   4   8        0.21        3.15      1.51 o 
   4   4   8      558.00      465.10      5.14 o 
   5   4   8      179.61      138.30      4.95 o 
   6   4   8      835.21      827.44     10.00 o 
   7   4   8       15.39       21.62      3.83 o 
   8   4   8      130.02      156.59      5.16 o 
   1   5   8      243.91      223.37      3.95 o 
   2   5   8      247.51      239.72      3.76 o 
   3   5   8       84.66       97.66      3.51 o 
   4   5   8      408.27      401.92      4.81 o 
   5   5   8      394.40      284.81      7.89 o 
   6   5   8        3.78       11.76      2.77 o 
   7   5   8      106.67       84.29      4.18 o 
   0   6   8      466.10      340.13      9.01 o 
   1   6   8       23.92       30.48      3.09 o 
   2   6   8       58.06       84.90      3.17 o 
   3   6   8        5.35        3.06      1.97 o 
   4   6   8       88.96       74.42      3.08 o 
   5   6   8       29.38       14.86      4.77 o 
   6   6   8      132.18      143.71      6.82 o 
   7   6   8        7.40       15.55      8.30 o 
   1   7   8       69.37       54.54      3.76 o 
   2   7   8      107.46      112.99      4.55 o 
   3   7   8       29.69       32.11      3.15 o 
   4   7   8      171.93      148.28      4.93 o 
   5   7   8       85.92       45.00      5.03 o 
   0   8   8      112.13       66.62      6.79 o 
   1   8   8        1.17        2.20      3.06 o 
   2   8   8       16.42       18.90      3.66 o 
   3   8   8        0.21        4.72      2.58 o 
   1   0   9      474.95      457.69      6.57 o 
   2   0   9     4329.16     4730.38     64.82 o 
   3   0   9      525.32      524.88      7.45 o 
   4   0   9     4891.43     5565.26     79.85 o 
   5   0   9      285.61      328.94      4.72 o 
   6   0   9       14.05       30.82      1.53 o 
   7   0   9      277.24      317.52      9.10 o 
   8   0   9      862.33      845.28     15.13 o 
   9   0   9       43.75       32.25      7.59 o 
   0   1   9     1287.37     1089.63     12.09 o 
   1   1   9      701.06      626.97      6.87 o 
   2   1   9      630.10      597.54      5.83 o 
   3   1   9       17.18       23.11      1.72 o 
   4   1   9     1118.13     1334.49     11.78 o 
   5   1   9      351.41      500.34      4.21 o 
   6   1   9      167.97      127.17      2.23 o 
   7   1   9       94.61       72.55      2.11 o 
   8   1   9      179.23      128.06      3.93 o 
   9   1   9       10.87       11.23      4.07 o 
   1   2   9      443.67      407.76      3.51 o 
   2   2   9     1220.24     1321.33      8.89 o 
   3   2   9      642.32      636.56      6.77 o 
   4   2   9     1987.72     2245.52     18.74 o 
   5   2   9      536.11      549.70     10.71 o 
   6   2   9        4.71       11.22      2.38 o 
   7   2   9      105.90      117.91      3.46 o 
   8   2   9      360.42      358.14      4.30 o 
   9   2   9       50.43       38.66      5.61 o 
   0   3   9     1276.17     1289.86     14.48 o 
   1   3   9      343.74      320.08      3.47 o 
   2   3   9      491.76      458.48      4.58 o 
   3   3   9        2.72        4.34      1.17 o 
   4   3   9      815.13      860.82     10.77 o 
   5   3   9      225.65      224.69      3.77 o 
   6   3   9      170.58      158.77      4.66 o 
   7   3   9       46.03       41.39      3.19 o 
   8   3   9      132.38      106.20      5.02 o 
   1   4   9      176.54      175.44      4.21 o 
   2   4   9     1504.34     1520.58     11.73 o 
   3   4   9      166.93      125.88      2.34 o 
   4   4   9     1597.35     1535.70     13.89 o 
   5   4   9      119.77       92.13      3.42 o 
   6   4   9        4.35        2.47      2.35 o 
   7   4   9      103.22       88.75      4.56 o 
   8   4   9      332.77      310.92      7.38 o 
   0   5   9      181.98      194.72      8.47 o 
   1   5   9      139.09      111.29      3.46 o 
   2   5   9       80.33       88.32      3.09 o 
   3   5   9        5.59       13.32      1.74 o 
   4   5   9      202.08      165.94      5.42 o 
   5   5   9       64.87       40.56      4.43 o 
   6   5   9       10.44       18.39      3.26 o 
   7   5   9       31.59       29.57      4.42 o 
   1   6   9       65.67       64.08      3.67 o 
   2   6   9      251.38      272.80      5.00 o 
   3   6   9       83.13       52.57      2.83 o 
   4   6   9      307.66      280.73      5.04 o 
   5   6   9       82.91       54.10      4.21 o 
   6   6   9        0.44        0.39      3.11 o 
   0   7   9      121.52      108.32     10.39 o 
   1   7   9       20.10       13.93      2.71 o 
   2   7   9       39.33       50.01      3.62 o 
   3   7   9        0.05       13.74      3.04 o 
   4   7   9       81.59       62.07      4.14 o 
   5   7   9       18.66       12.69      4.82 o 
   1   8   9       13.58       10.24      3.02 o 
   2   8   9       75.83       65.20      4.32 o 
   3   8   9       10.28        5.53      2.73 o 
   0   0  10     9825.37    10767.92    181.98 o 
   1   0  10       87.02      194.37      4.04 o 
   2   0  10     1001.95      968.60     21.65 o 
   3   0  10       61.66      100.04      8.49 o 
   4   0  10     1772.78     1873.02     27.34 o 
   5   0  10        1.84        0.63      3.02 o 
   6   0  10     2174.98     2056.88     19.55 o 
   7   0  10        1.09        7.40      2.84 o 
   8   0  10      198.02      147.39     12.26 o 
   9   0  10        0.33        9.45      6.98 o 
   1   1  10       26.94       28.30      1.85 o 
   2   1  10     2498.18     2053.73     18.55 o 
   3   1  10      376.11      398.67      5.42 o 
   4   1  10     3935.54     4281.10     40.40 o 
   5   1  10      113.45      169.35      2.03 o 
   6   1  10       91.25      132.78      2.63 o 
   7   1  10       29.88       67.05      1.94 o 
   8   1  10      795.69      698.89     13.80 o 
   9   1  10       61.21       57.65     12.47 o 
   0   2  10     4291.03     4282.26     57.69 o 
   1   2  10      470.18      541.68      4.77 o 
   2   2  10      432.95      435.48      3.90 o 
   3   2  10        1.76        2.17      0.63 o 
   4   2  10      718.77      773.54      6.25 o 
   5   2  10       26.77       19.56      0.91 o 
   6   2  10      941.17      924.92      9.29 o 
   7   2  10       40.92       73.75      3.07 o 
   8   2  10      138.56      101.99      3.96 o 
   1   3  10        1.40        7.78      1.42 o 
   2   3  10     1758.27     1667.49     12.59 o 
   3   3  10      284.52      265.47      3.82 o 
   4   3  10     2582.89     2506.14     20.64 o 
   5   3  10      130.53      161.59      4.75 o 
   6   3  10       62.29       59.65      3.75 o 
   7   3  10       15.58       24.53      3.50 o 
   8   3  10      586.68      542.75      9.09 o 
   0   4  10     2740.87     2452.71     30.18 o 
   1   4  10       32.69       16.31      2.20 o 
   2   4  10      338.91      354.35      4.18 o 
   3   4  10       16.10        7.83      1.57 o 
   4   4  10      607.54      568.82     10.19 o 
   5   4  10        2.58        4.45      2.67 o 
   6   4  10      663.67      627.98      9.69 o 
   7   4  10        0.13        0.49      3.42 o 
   1   5  10        0.05       20.69      2.62 o 
   2   5  10      379.47      406.64      5.32 o 
   3   5  10       57.40       47.24      2.59 o 
   4   5  10      687.18      559.20      6.51 o 
   5   5  10       28.29       40.13      3.21 o 
   6   5  10       12.46        5.15      2.59 o 
   7   5  10       16.45       10.98      3.67 o 
   0   6  10      422.15      370.45      8.46 o 
   1   6  10       52.89       18.19      3.03 o 
   2   6  10       77.50       98.08      3.69 o 
   3   6  10        0.35        3.35      1.91 o 
   4   6  10      119.02      111.75      3.19 o 
   5   6  10        8.40        9.26      3.32 o 
   6   6  10      110.83      125.60      5.26 o 
   1   7  10        2.44       21.62      3.59 o 
   2   7  10      152.95      170.54      6.03 o 
   3   7  10       35.05       24.16      3.10 o 
   4   7  10      215.08      154.25      5.73 o 
   0   8  10       72.72       38.92      7.59 o 
   1   8  10        5.60        3.06      3.06 o 
   2   8  10       18.26       27.94      5.70 o 
   1   0  11      984.05      948.07      9.84 o 
   2   0  11       96.84       65.17      3.04 o 
   3   0  11      633.99      593.98     19.53 o 
   4   0  11      352.60      226.96      5.32 o 
   5   0  11      682.90      670.10      8.13 o 
   6   0  11       18.54        8.35      2.58 o 
   7   0  11      246.64      244.75     19.27 o 
   8   0  11      404.53      524.00     20.73 o 
   0   1  11     3198.50     3766.00     41.82 o 
   1   1  11      757.38      896.13      7.38 o 
   2   1  11      144.11       97.75      3.01 o 
   3   1  11       71.70       88.03      2.69 o 
   4   1  11      238.46      200.87      3.46 o 
   5   1  11      197.41      188.71      2.79 o 
   6   1  11      913.80      903.66      9.97 o 
   7   1  11      157.79      169.76      5.49 o 
   8   1  11       90.42      133.55      6.85 o 
   1   2  11      408.77      390.60      5.34 o 
   2   2  11       13.29       17.31      0.90 o 
   3   2  11       64.29       53.05      2.67 o 
   4   2  11      149.92      107.39      4.10 o 
   5   2  11      205.32      173.24      3.66 o 
   6   2  11        1.50        3.09      1.67 o 
   7   2  11      186.63      188.25      4.29 o 
   8   2  11      145.16      189.47      8.96 o 
   0   3  11     2017.49     2064.76     26.27 o 
   1   3  11      560.80      600.53      6.43 o 
   2   3  11      140.28      176.83      3.02 o 
   3   3  11       28.10       32.88      1.46 o 
   4   3  11      227.99      224.52      3.09 o 
   5   3  11      143.64      133.22      5.20 o 
   6   3  11      664.07      647.60      8.80 o 
   7   3  11      137.37      144.00      4.57 o 
   8   3  11       55.68       81.30      4.51 o 
   1   4  11      320.31      300.19      5.25 o 
   2   4  11       20.49       32.04      3.32 o 
   3   4  11      181.73      168.16      3.21 o 
   4   4  11      107.19      112.48      2.71 o 
   5   4  11      239.83      188.14      8.09 o 
   6   4  11        8.90       13.53      4.06 o 
   7   4  11       96.29       75.08      4.80 o 
   0   5  11      498.79      410.62     11.07 o 
   1   5  11       92.37       93.96      3.38 o 
   2   5  11       58.75      104.66      3.30 o 
   3   5  11       19.48       13.12      1.92 o 
   4   5  11       51.84       59.71      2.46 o 
   5   5  11       26.65       28.93      2.60 o 
   6   5  11      186.29      173.42      6.20 o 
   1   6  11       58.88       57.57      4.32 o 
   2   6  11        4.51        5.35      2.28 o 
   3   6  11        7.18        8.19      2.24 o 
   4   6  11       19.06       32.32      3.32 o 
   5   6  11       40.33       24.88      3.68 o 
   0   7  11      155.56      135.06      7.25 o 
   1   7  11       47.43       42.48      3.49 o 
   2   7  11       26.15       38.60      3.57 o 
   3   7  11        1.76        3.49      3.04 o 
   4   7  11       33.54       33.94      4.67 o 
   0   0  12     2611.03     2374.93     29.08 o 
   1   0  12     2676.32     2992.41     30.56 o 
   2   0  12      124.31       93.82      4.48 o 
   3   0  12       42.47       84.41      4.17 o 
   4   0  12      495.27      542.23     10.84 o 
   5   0  12      666.53      579.06      9.36 o 
   6   0  12      644.04      523.11      7.36 o 
   7   0  12      557.58      624.90     21.11 o 
   8   0  12       19.05       13.58     18.02 o 
   1   1  12      908.75     1093.36      7.88 o 
   2   1  12      787.76      750.43      7.21 o 
   3   1  12       72.54      132.45      4.38 o 
   4   1  12      816.89      914.50      8.71 o 
   5   1  12      374.53      396.52      5.41 o 
   6   1  12       14.78       21.40      3.00 o 
   7   1  12      139.72      155.58      6.48 o 
   8   1  12      330.88      317.63     12.66 o 
   0   2  12     1819.13     1705.47     33.16 o 
   1   2  12     1034.32     1137.01     13.07 o 
   2   2  12      127.42      108.23      2.55 o 
   3   2  12       53.89       67.95      2.99 o 
   4   2  12      166.71      180.73      3.59 o 
   5   2  12      223.98      222.31      3.52 o 
   6   2  12      410.98      351.92      7.81 o 
   7   2  12      192.37      249.73      8.26 o 
   8   2  12       51.10       38.19      7.89 o 
   1   3  12      559.23      530.15      6.38 o 
   2   3  12      519.32      547.97      5.20 o 
   3   3  12       13.51       13.06      1.01 o 
   4   3  12      486.66      528.13      5.80 o 
   5   3  12      265.62      238.49      4.36 o 
   6   3  12       20.84       17.78      3.52 o 
   7   3  12       89.90      106.19      5.43 o 
   0   4  12      908.88      838.53     11.08 o 
   1   4  12      943.12      871.14      8.57 o 
   2   4  12       27.04       18.94      2.34 o 
   3   4  12       19.18        8.59      1.73 o 
   4   4  12      138.99      134.36      3.37 o 
   5   4  12      252.01      257.10      6.14 o 
   6   4  12      224.88      191.60      6.52 o 
   7   4  12      209.56      220.10      6.56 o 
   1   5  12      130.66       85.42      3.33 o 
   2   5  12      135.92      172.97      3.73 o 
   3   5  12       39.52        8.63      2.05 o 
   4   5  12      158.38      173.61      3.65 o 
   5   5  12       45.22       37.57      3.73 o 
   6   5  12        0.92        2.57      3.87 o 
   0   6  12      255.51      255.64     12.97 o 
   1   6  12      178.16      146.17      4.69 o 
   2   6  12        7.15        7.92      2.47 o 
   3   6  12        7.63        2.96      2.09 o 
   4   6  12       17.49       14.20      3.23 o 
   5   6  12       44.08       63.98      6.60 o 
   1   7  12       39.32       20.40      3.12 o 
   2   7  12       42.94       59.37      3.78 o 
   3   7  12        1.84        3.97      2.65 o 
   1   0  13      639.82      637.44      9.39 o 
   2   0  13      530.36      504.09      7.95 o 
   3   0  13     4142.80     4465.64     58.71 o 
   4   0  13      265.13      325.07     10.52 o 
   5   0  13      790.79      996.34     12.39 o 
   6   0  13       25.19       63.42      2.88 o 
   7   0  13      539.90      637.77     45.73 o 
   0   1  13      219.84      209.81      3.97 o 
   1   1  13     2795.98     2747.38     22.85 o 
   2   1  13       35.82       46.86      2.25 o 
   3   1  13       14.80       13.20      1.89 o 
   4   1  13       16.66       34.11      2.51 o 
   5   1  13     1131.90     1384.84     12.73 o 
   6   1  13        6.06        4.79      3.11 o 
   7   1  13      781.18      714.29     23.51 o 
   1   2  13      260.59      279.87      5.46 o 
   2   2  13      446.45      457.60      6.55 o 
   3   2  13     2076.58     2245.38     21.79 o 
   4   2  13      350.32      406.92      6.01 o 
   5   2  13      436.62      560.62      6.59 o 
   6   2  13        1.62        2.31      2.69 o 
   7   2  13      279.26      330.57      8.97 o 
   0   3  13      140.94      161.53      5.13 o 
   1   3  13     1831.03     1736.83     19.88 o 
   2   3  13       41.85       51.76      1.68 o 
   3   3  13        8.17       12.86      1.28 o 
   4   3  13       15.13       17.37      1.80 o 
   5   3  13      767.93      816.47     12.28 o 
   6   3  13        3.57        4.07      3.00 o 
   7   3  13      571.42      519.65      8.95 o 
   1   4  13      211.95      235.15      4.49 o 
   2   4  13      221.25      189.15      3.39 o 
   3   4  13     1409.41     1361.52     12.68 o 
   4   4  13      107.18       94.57      2.65 o 
   5   4  13      281.70      295.58      7.52 o 
   6   4  13        6.07        6.20      3.50 o 
   0   5  13       62.19       72.45      5.03 o 
   1   5  13      485.57      423.95      6.74 o 
   2   5  13       17.49       18.32      2.60 o 
   3   5  13        3.97        9.25      2.01 o 
   4   5  13        0.25        5.65      3.03 o 
   5   5  13      189.50      180.35      7.59 o 
   1   6  13       33.51       56.42      3.86 o 
   2   6  13       87.95       75.01      3.59 o 
   3   6  13      302.61      295.00      5.32 o 
   4   6  13       56.33       43.49      5.53 o 
   0   7  13       14.31       11.12      4.59 o 
   1   7  13      158.51      127.81      4.76 o 
   0   0  14       76.81       93.12      2.57 o 
   1   0  14     1201.05     1287.19     15.19 o 
   2   0  14        0.48        2.50      2.52 o 
   3   0  14       19.10       30.45      4.03 o 
   4   0  14       28.24       14.87      2.98 o 
   5   0  14      509.76      554.63      8.65 o 
   6   0  14       21.06       46.26     10.99 o 
   7   0  14      464.91      418.35     26.47 o 
   1   1  14       55.69       28.67      1.84 o 
   2   1  14        0.30        4.36      2.94 o 
   3   1  14     2524.93     2806.75     26.01 o 
   4   1  14       54.80      118.74      3.26 o 
   5   1  14      404.99      447.26      6.45 o 
   6   1  14       69.02      132.74      5.95 o 
   7   1  14      146.02      150.42     11.13 o 
   0   2  14        5.41       24.45     14.00 o 
   1   2  14      572.07      646.91      7.03 o 
   2   2  14       31.44       42.12      2.96 o 
   3   2  14        4.18        9.10      2.74 o 
   4   2  14       10.10        5.00      1.92 o 
   5   2  14      174.01      195.22      6.66 o 
   6   2  14        0.61        2.21      5.51 o 
   7   2  14      247.33      213.06     13.03 o 
   1   3  14       49.63       56.04      5.82 o 
   2   3  14        0.61        3.92      1.20 o 
   3   3  14     1757.89     1745.85     20.58 o 
   4   3  14       53.00       75.09      3.61 o 
   5   3  14      277.55      262.57      8.24 o 
   6   3  14       25.59       35.45      5.48 o 
   0   4  14       31.10       30.39      3.96 o 
   1   4  14      401.38      387.74      6.86 o 
   2   4  14        0.58        4.31      2.27 o 
   3   4  14        7.34        7.36      1.79 o 
   4   4  14        8.23        8.53      2.64 o 
   5   4  14      172.42      169.13      7.24 o 
   1   5  14        8.28       15.72      2.38 o 
   2   5  14        0.46        3.49      1.96 o 
   3   5  14      562.33      453.61      7.83 o 
   4   5  14        9.74        6.40      4.53 o 
   0   6  14        2.25        0.06      3.27 o 
   1   6  14       76.29       81.14      3.68 o 
   2   6  14        3.22        7.39      2.49 o 
   3   6  14        0.63        0.68      3.73 o 
   1   0  15      603.30      724.08      9.40 o 
   2   0  15       62.93       42.79      3.28 o 
   3   0  15     2047.80     2040.77     37.33 o 
   4   0  15      127.75      109.00      5.40 o 
   5   0  15      323.95      356.44      7.78 o 
   6   0  15        0.41       -2.38      6.96 o 
   0   1  15       16.61       25.75      1.84 o 
   1   1  15     2029.53     2287.24     18.39 o 
   2   1  15       54.64       75.38      2.73 o 
   3   1  15       41.90       69.01      4.01 o 
   4   1  15       11.72       13.48      2.24 o 
   5   1  15      923.53      818.27      9.68 o 
   6   1  15        1.49       12.30      3.48 o 
   1   2  15      335.58      389.41      3.90 o 
   2   2  15        7.11        2.77      1.83 o 
   3   2  15     1252.86     1319.70     12.54 o 
   4   2  15       16.09       14.14      2.19 o 
   5   2  15      281.82      323.26      8.54 o 
   6   2  15        6.30        7.11      4.43 o 
   0   3  15       17.84       13.27      7.74 o 
   1   3  15     1270.00     1357.74     23.73 o 
   2   3  15       22.24       19.84      2.78 o 
   3   3  15       30.02       27.25      3.53 o 
   4   3  15        8.49        8.03      3.10 o 
   5   3  15      641.91      635.85     12.17 o 
   1   4  15      190.03      165.55      8.47 o 
   2   4  15       24.05       17.92      4.74 o 
   3   4  15      685.53      682.48     10.04 o 
   4   4  15       46.64       39.24      5.63 o 
   5   4  15      113.89      110.83      7.31 o 
   0   5  15        0.39        1.38      3.44 o 
   1   5  15      394.81      363.53      6.37 o 
   2   5  15       22.37        9.50      3.50 o 
   3   5  15        6.57       -0.81      3.37 o 
   1   6  15       38.73       31.35      3.28 o 
   0   0  16      431.11      410.74      7.30 o 
   1   0  16     1185.81     1265.22     14.57 o 
   2   0  16      205.33      221.51      6.51 o 
   3   0  16       16.55       47.33      4.08 o 
   4   0  16      196.83      185.32      6.06 o 
   5   0  16      729.08      907.93     17.68 o 
   6   0  16      205.60      207.90     18.38 o 
   1   1  16       32.38       25.64      3.31 o 
   2   1  16      182.20      204.91      3.89 o 
   3   1  16     1155.20     1438.17     14.24 o 
   4   1  16      184.11      188.29      5.76 o 
   5   1  16       82.97       94.71      6.76 o 
   0   2  16      150.52      131.71      4.30 o 
   1   2  16      901.78     1003.97     11.39 o 
   2   2  16       83.95      105.28      3.47 o 
   3   2  16        0.70        5.47      2.36 o 
   4   2  16      113.85      112.54      4.03 o 
   5   2  16      445.54      524.62     11.14 o 
   1   3  16       32.51       29.69      5.49 o 
   2   3  16      120.44      133.32      4.56 o 
   3   3  16      738.26      824.87     11.09 o 
   4   3  16      146.72      166.62      7.91 o 
   5   3  16       50.09       47.68      6.16 o 
   0   4  16      136.49      125.88     10.38 o 
   1   4  16      463.02      417.67     13.64 o 
   2   4  16       71.98       98.32      6.95 o 
   3   4  16        5.70        9.69      2.79 o 
   4   4  16       71.83       62.16      6.38 o 
   1   5  16       12.61       15.55      6.84 o 
   2   5  16       22.07       28.68      5.77 o 
   1   0  17       13.25        9.14      2.69 o 
   2   0  17      216.70      160.90      6.06 o 
   3   0  17      527.12      514.24      9.05 o 
   4   0  17      374.15      412.81     13.04 o 
   5   0  17       40.36       55.80      5.13 o 
   0   1  17      272.89      186.88      8.09 o 
   1   1  17      355.17      352.55      4.74 o 
   2   1  17      169.06      176.51      3.61 o 
   3   1  17        1.88        7.06      2.42 o 
   4   1  17      156.58      216.95      6.34 o 
   5   1  17      314.94      330.29      7.67 o 
   1   2  17        7.05        6.08      2.70 o 
   2   2  17       85.67       71.36      2.96 o 
   3   2  17      427.22      412.71      7.72 o 
   4   2  17      179.16      200.81      5.64 o 
   0   3  17      211.87      170.47     19.18 o 
   1   3  17      205.02      210.70      7.40 o 
   2   3  17      117.45       99.29      5.06 o 
   3   3  17        0.21        1.18      3.39 o 
   4   3  17      107.28      115.78      9.44 o 
   1   4  17        3.15        4.65      5.97 o 
   2   4  17       85.15       95.09      5.57 o 
   0   0  18     1101.39     1250.02     28.51 o 
   1   0  18       52.17       91.89      6.87 o 
   2   0  18      172.84      178.69      7.47 o 
   3   0  18        5.87       21.99      4.78 o 
   4   0  18      361.27      463.47     11.57 o 
   1   1  18       36.68       77.12      5.03 o 
   2   1  18      427.10      365.40      7.55 o 
   3   1  18       20.72       15.96      2.81 o 
   4   1  18      184.03      124.02      5.59 o 
   0   2  18      680.68      819.36     18.03 o 
   1   2  18       68.45      114.50      5.26 o 
   2   2  18      107.29      118.70      5.62 o 
   3   2  18        0.08        0.19      2.59 o 
   1   3  18       17.83       23.72      4.79 o 
   2   3  18      276.36      254.41      8.56 o 
   1   0  19        5.55        8.98      4.84 o 
   2   0  19      292.67      355.20     10.25 o 
   0   1  19      950.47     1221.56     22.56 o 
   1   1  19        0.06        5.66      3.51 o 
   2   1  19       26.62       10.01      3.34 o 
   1   2  19        8.13       12.65      4.09 o 
                                                 
